# Supplementary material for: Routine phasing of coiled-coil protein crystal structures with AMPLE
Source: IUCrJ. 2015 Feb 26;2(Pt 2):198–206. doi: 10.1107/S2052252515002080 (PMC4392414; doi:10.1107/S2052252515002080)
Supplement: Supplementary file 1 [file m-02-00198-sup1.xlsx]

## Sheet: Custom Report
																				Ensemble Search Models														Single structure search models
																				Top-scoring model by SHELXE CC score				Number of search models passing success criteria				Successes partitioned by side-chain treament			Success by partitioned by sub-clustering radius				Top-scoring model by SHELXE CC score			Number of search models passing success criteria				Successes partitioned by side-chain treament			Top-scoring model by SHELXE CC score				Number of models passing success criteria
PDB ID	Structure Title	Sockets classification [1]	Resolution (Å)	Space Group	Chain ID	Target Chain Length	Target chains	Estimated Chains in ASU [2]	Non-target chains	Number of residues in ASU [3]	Number of atoms in ASU [3]	Structure Determination Method	MR search model (%identity to target)	Solvent Content (%)	Matthews Coefficient	Related groups [4]	Anistropy [5]	Pseudo Translation [6]	Twinning [7]	Shelxe CC	Average chain length	Number of chains	Number of search models	Overall	Shelxe [8]	Refmac [9]	Rebuild [10]	Polyalanine	Reliable	All-atom	1 Å	2 Å	3 Å	Number of search models	Shelxe CC	Average chain length	Number of chains	Overall	Shelxe [8]	Refmac [9]	Rebuild [10]	Poly-alanine	Reliable	All-atom	Helix length (residues)	Shelxe CC	Average chain length	Number of chains	Overall
1BYZ	Designed peptide alpha-1, P1 form	coiled-coil-like; antiparallel *	0.90	P1	A	13	4	3		48	999	DIRECT METHODS		14.80	1.84		0.9770 1.0000 0.8963	23.1734	0	50.89	12	4	27	25	25	0	25	9	9	7	22	3	0	24	52.16	13	4	20	20	0	20	8	7	5	10	52.02	13	4	3
1D7M	Coiled-coil dimerization domain from cortexillin i	parallel 2-stranded	2.70	C 2 2 21	A	101	2	4		202	3601	MIRAS		72.43	4.46	6	1.0000 0.4000 0.6412	0	-0.0323	37.34	14	8	138	1	2	0	1	0	1	0	1	0	0	21	23.81	13	5	0	0	0	0	0	0	0	30	19.04	10	6	0
1DEB	Crystal structure of the N-terminal coiled coil domain from APC	parallel 2-stranded	2.40	P 65 2 2	A	54	2	3		107	1798	SIR		63.45	3.37		1.0000 1.0000 0.6037	0	0	52.41	30	3	219	65	68	0	65	26	23	16	24	22	19	75	55.15	30	3	13	13	0	13	12	1	0	5	19.22	7	6	0
1ENV	Atomic structure of the ectodomain from HIV-1 gp41	antiparallel 3-stranded; parallel 3-stranded	2.60	H 3 2	A	123	1	2		115	1962	MIR		72.00	4.4	1	1.0000 1.0000 0.6798	0	0	48.25	20	3	138	29	57	0	29	7	14	8	6	14	9	36	46.41	10	7	10	18	0	10	5	5	0	10	17.32	8	2	0
1EZJ	Crystal structure of the multimerization domain of the phosphoprotein from sendai virus	parallel 4-stranded	1.90	P 4 21 2	A	115	1	1		115	2219	MAD		48.00	2.27		1.0000 1.0000 0.8938	14.2021	0	54.53	31	3	114	37	38	0	37	17	15	5	16	12	9	27	54.07	22	4	3	4	0	3	1	1	1	10	21.72	10	5	0
1G1J	Crystal structure of the oligomerization domain from rotavirus NSP4	parallel 4-stranded	1.86	P 21 21 2	A	43	2	1		91	1826	MAD			NA		1.0000 0.8593 0.6442	15.8648	0.0767	36.85	15	3	84	0	48	0	0	0	0	0	0	0	0	60	35.91	15	3	0	31	0	0	0	0	0	15	34.69	22	2	0
1GMJ	The structure of bovine if1, the regulatory subunit of mitochondrial f-atpase	antiparallel 2-stranded	2.20	P21	A	84	4	6		240	4150	SIRAS		65.00	3.6		0.3495 1.0000 0.2692	0	0.0345	32.53	13	5	153	0	16	0	0	0	0	0	0	0	0	42	39.34	15	7	0	7	0	0	0	0	0	20	42.4	14	7	0
1JCD	Crystal Structure of a Novel Alanine-Zipper Trimer at 1.3 A Resolution, I6A,L9A,V13A,L16A,V20A,L23A,V27A,M30A,V34A,L48A,M51A mutations	parallel 3-stranded	1.30	P1	A	52	3	2		152	2559	MOLECULAR REPLACEMENT	1JCC (92)	17.80	1.5		1.0000 0.9493 0.8539	0	-0.0122	64.85	45	3	210	70	70	0	70	29	29	12	24	23	23	72	64.37	46	3	28	28	0	28	11	10	7	25	64.09	45	3	6
1K33	Crystal structure analysis of the gp41 core mutant	antiparallel 3-stranded; parallel 3-stranded	1.75	H 3	A	68	1	1		62	1178	MOLECULAR REPLACEMENT	n/a	38.61	2	1	0.7462 0.7462 1.0000	0	0.057	55.71	27	2	174	101	101	0	101	40	34	27	31	44	26	66	54.49	27	2	23	23	0	23	9	7	7	15	53.38	28	2	6
1KQL	Crystal structure of the C-terminal region of striated muscle alpha-tropomyosin at 2.7 angstrom resolution	parallel 2-stranded	2.70	P 64 2 2	A	56	2	4		109	1872	MOLECULAR REPLACEMENT	"a specially built 56-residue two-stranded coiled-coil that contains a 24 residue fragment from the high resolution structure of the GCN4 leucine zipper"	70.00	4.12	5	0.9545 0.9545 1.0000	0	0	38.71	14	5	234	1	1	0	1	1	0	0	1	0	0	78	25.7	8	9	0	0	0	0	0	0	0	25	NA	NA	NA	0
1KYC	Crystal structure of a de novo designed trimeric coiled-coil peptide stablized by ionic interactions	parallel 3-stranded	1.45	H 3 2	A	16	1	1		15	367	MOLECULAR REPLACEMENT	1HQJ (67)		NA	13	0.8884 0.8884 1.0000	14.6046	0	46.28	16	1	18	6	6	0	6	2	2	2	6	0	0	18	45.55	16	1	6	6	0	6	2	2	2	5	42.96	15	1	1
1M3W	Crystal Structure of a Molecular Maquette Scaffold	antiparallel 2-stranded	2.80	P21	A	32	4	3		120	2132	MAD		36.83	1.95		1.0000 0.6420 0.7649	13.6388	0.023	47.27	13	3	183	0	81	0	0	0	0	0	0	0	0	81	51.36	13	4	0	45	0	0	0	0	0	30	48.15	8	7	0
1M5I	Crystal Structure of the coiled coil region 129-250 of the tumor suppressor gene product APC	antiparallel 2-stranded	2.00	P 32 2 1	A	125	1	1		105	1947	SAD		46.95	2.32		0.6317 0.6317 1.0000	0	0	54.89	32	3	126	39	39	0	39	18	13	8	15	12	12	33	55.57	49	2	14	14	0	14	6	5	3	15	54.4	49	2	2
1MI7	Crystal Structure of Domain Swapped trp Aporepressor in 30%(v/v) Isopropanol	misassembled coiled-coil; antiparallel *	2.50	P 61 2 2	R	107	1	2		103	1819	MOLECULAR REPLACEMENT	2WRP (100)	74.84	4.89		1.0000 1.0000 0.8313	0	0	32.53	19	3	159	1	1	0	1	0	1	0	0	1	0	45	21.87	9	6	0	0	0	0	0	0	0	10	20.89	8	7	0
1N7S	High Resolution Structure of a Truncated Neuronal SNARE Complex	parallel 4-stranded	1.45	P 21 21 21	A	63	1	4	3	276	5365	MOLECULAR REPLACEMENT	1SFC (97)	35.37	1.92		0.6712 1.0000 0.7059	0	0	57.02	65	4	102	4	4	0	4	4	0	0	3	1	0	60	57.04	64	4	1	1	0	1	1	0	0	15	13.22	9	12	0
1NKD	Atomic resolution (1.07 angstroms) structure of the rop mutant <2aa>	antiparallel 2-stranded	1.09	C2	A	65	1	1		59	1188	MOLECULAR REPLACEMENT	1RPO (100)	35.00	1.9		0.8884 1.0000 0.8245	0	0	64.62	58	1	162	5	6	0	5	3	2	0	4	1	0	63	16.58	12	3	0	0	0	0	0	0	0	15	64.09	58	1	1
1P9I	Coiled-coil X-ray structure at 1.17 A resolution	parallel 2-stranded	1.17	C 2 2 21	A	31	1	1		29	545	MOLECULAR REPLACEMENT	2ZTA (35)		NA	6	1.0000 0.9462 0.8591	0	0	67.73	30	1	159	8	10	0	8	5	0	3	4	4	0	81	68.9	32	1	10	12	0	10	3	7	0	30	68.84	30	1	7
1S35	Crystal Structure of Repeats 8 and 9 of Human Erythroid Spectrin	antiparallel 2-stranded; antiparallel 3-stranded	2.40	P 41 21 2	A	214	1	2		211	3852	MAD		67.69	3.81		1.0000 1.0000 0.4812	0	0	18.69	7	13	63	0	0	0	0	0	0	0	0	0	0	12	19.48	7	13	0	0	0	0	0	0	0	5	18.78	6	14	0
1S9Z	Synthetic 17 amino acid long peptide that forms a native-like coiled-coil at ambient temperature and aggregates into amyloid-like fibrils at higher temperatures.	parallel 3-stranded	2.01	P 63	A	18	1	1		16	311	MOLECULAR REPLACEMENT	2ZTA (28)	33.59	1.87	13	0.5242 0.5242 1.0000	0	0.2669	58.77	14	1	39	31	33	25	32	12	11	8	31	0	0	39	58.99	14	1	32	32	27	33	13	10	9	15	53.29	13	1	2
1T6F	Crystal Structure of the Coiled-coil Dimerization Motif of Geminin	parallel 2-stranded	1.47	P 21 21 21	A	37	2	2		74	1622	MOLECULAR REPLACEMENT	1E7T (30)	41.15	2.09	10	0.9663 1.0000 0.9481	0	0	54.96	36	2	234	128	128	0	128	50	47	31	62	58	8	99	55.24	74	1	33	33	0	33	17	14	2	25	55.02	74	1	4
1UII	Crystal structure of Geminin coiled-coil domain	parallel 2-stranded	2.00	P 21 21 21	A	83	2	4		122	2428	MAD		65.30	3.6	10	1.0000 0.7037 0.6870	0	0	56.69	61	2	123	88	88	0	88	32	30	26	19	30	39	21	56.78	62	2	14	14	0	14	6	6	2	10	56.31	61	2	5
1UIX	Coiled-coil structure of the RhoA-binding domain in Rho-kinase	parallel 2-stranded	1.80	C2	A	71	2	2		138	2639	MAD		46.67	2.32		1.0000 0.9913 0.8189	0	-0.0147	55.26	30	4	123	8	67	0	8	2	4	2	6	2	0	69	54.79	30	4	5	41	0	5	0	5	0	20	34.07	12	5	0
1USD	Human vasp tetramerisation domain l352m	parallel 4-stranded. Right-handed *	1.70	I 4	A	45	1	1		42	833	MAD		39.00	2.02		1.0000 1.0000 0.6928	0	0.1089	56.77	41	1	183	129	131	12	129	53	52	24	45	43	41	63	55.94	40	1	34	35	1	34	14	12	8	5	53.47	38	1	1
1WT6	Coiled-Coil domain of DMPK	parallel 3-stranded	1.60	P 21 21 21	A	81	3	3		195	4087	MAD		48.00	2.4		1.0000 0.6408 0.6870	0	0	56.48	65	3	174	84	84	0	84	41	30	13	27	32	25	54	56.04	64	3	2	2	0	2	1	1	0	20	56.28	64	3	6
1X8Y	Human lamin coil 2B	parallel 2-stranded	2.20	P 65 2 2	A	86	1	2		74	1296	MOLECULAR REPLACEMENT	1GK4 (38)	71.15	4.26	2	1.0000 1.0000 0.5104	0	0	54.3	57	1	162	3	3	0	3	1	2	0	0	1	2	36	20.7	8	7	0	0	0	0	0	0	0	5	18.63	7	7	0
1Y66	Dioxane contributes to the altered conformation and oligomerization state of a designed engrailed homeodomain variant	antiparallel 2-stranded	1.65	P 21 21 21	A	52	4	4		186	3716	SAD		47.10	2.34		0.9431 0.9431 1.0000	0	0	19.3	11	8	171	0	0	0	0	0	0	0	0	0	0	72	19.18	9	11	0	0	0	0	0	0	0	40	18.46	9	10	0
1YBK	RHCC cocrystallized with CAPB	parallel 4-stranded. Right-handed *	1.45	P 31 2 1	A	52	4	9		205	4802	MOLECULAR REPLACEMENT	1FE6 (98)	75.00	5.2		1.0000 1.0000 0.8925	0	0.0402	48.04	49	4	186	11	11	0	11	7	1	3	1	10	0	42	13.08	9	12	0	0	0	0	0	0	0	10	10.62	10	9	0
1YOD	Crystal structure of a water soluble analog of phospholamban	antiparallel 4-stranded	1.80	P 61 2 2	A	30	2	2		57	1184	MAD		42.00	2.1		1.0000 1.0000 0.8838	21.659	0	57.85	30	2	117	68	68	0	68	28	25	15	43	25	0	78	57.92	30	2	34	34	0	34	10	14	10	5	56.65	29	2	1
1ZV7	A structure-based mechanism of SARS virus membrane fusion	antiparallel 2-stranded	1.70	C 2 2 2	A	44	2	2		71	1332	MAD		41.60	2.1		0.9479 0.8920 1.0000	0	0	60.31	32	2	162	147	147	0	147	53	52	42	55	54	38	60	60.04	32	2	23	23	0	23	9	10	4	10	59.3	32	2	1
1ZVB	A structure-based mechanism of SARS virus membrane fusion	parallel 3-stranded	1.70	C2	A	34	3	3		101	1859	MOLECULAR REPLACEMENT	1ZV8 (18)	45.90	2.3	11	0.8668 0.9292 1.0000	0	0.0466	43.87	15	5	210	4	7	0	4	2	2	0	1	2	1	90	30.92	17	3	0	1	0	0	0	0	0	20	43.59	16	5	1
2AKF	Crystal structure of the coiled-coil domain of coronin 1	parallel 3-stranded	1.20	P1	A	32	3	2		96	1921	MOLECULAR REPLACEMENT	1ZIM (25)	36.20	1.9		0.9054 1.0000 0.7022	0	0.0604	38.71	21	4	201	13	13	0	14	8	3	2	8	4	1	84	38.46	22	4	18	18	0	18	8	7	3	10	38.16	22	4	5
2B22	Antiparallel four-stranded coiled coil specified by a 3-3-1 hydrophobic heptad repeat	antiparallel 4-stranded	2.00	I 41 2 2	A	34	1	1		29	510	MOLECULAR REPLACEMENT	2B1F (91)	30.00	1.9	3	0.8102 0.8102 1.0000	0	0	54.62	20	1	258	2	37	0	2	2	0	0	0	0	2	90	29.2	12	1	0	1	0	0	0	0	0	25	NA	NA	NA	0
2BEZ	Structure of a proteolytically resistant core from the severe acute respiratory syndrome coronavirus S2 fusion protein	parallel 3-stranded	1.60	H 3 2	C	77	1	2	1	119	2007	SIRAS		40.00	NA	11	1.0000 1.0000 0.8657	0	0	59.08	41	2	210	1	1	0	1	1	0	0	0	0	1	75	20.28	8	6	0	0	0	0	0	0	0	25	NA	NA	NA	0
2EFR	Crystal structure of the c-terminal tropomyosin fragment with N- and C-terminal extensions of the leucine zipper at 1.8 angstroms resolution	parallel 2-stranded	1.80	P1	A	155	4	4		618	14708	MOLECULAR REPLACEMENT	n/a	50.10	2.5	5	0.9818 0.5548 1.0000	0	0.4553	13.7	9	21	57	0	0	0	0	0	0	0	0	0	0	18	13.09	8	22	0	0	0	0	0	0	0	30	17.6	13	15	0
2FXM	Structure of the human beta-myosin S2 fragment	parallel 2-stranded	2.70	C 2 2 21	A	129	2	2		238	3899	MAD		56.50	2.9		0.8487 1.0000 0.2694	0	0	30.47	8	10	102	0	0	0	0	0	0	0	0	0	0	27	28.36	8	10	0	0	0	0	0	0	0	5	28.63	8	7	0
2IC6	The Coiled-coil Domain (residues 1-75) Structure of the Sin Nombre Virus Nucleocapsid Protein	antiparallel 2-stranded	1.15	P 21 21 21	A	78	2	2		147	3101	MAD		38.78	2.01	9	0.9194 1.0000 0.7576	12.8311	0	62.45	75	2	195	46	50	5	46	21	22	3	23	12	11	75	62.24	75	2	12	17	3	12	8	3	1	20	62.16	75	2	2
2IC9	The Coiled-coil Domain (residues 1-93) Structure of the Sin Nombre Virus Nucleocapsid Protein	antiparallel 2-stranded	2.00	C2	A	96	2	2		145	2615	MOLECULAR REPLACEMENT	2IC6 (100)	42.01	2.12	9	0.7619 0.6835 1.0000	0	0	44.21	31	4	171	23	27	19	23	7	8	8	18	3	2	57	44.23	23	5	23	25	14	23	11	7	5	25	30.78	17	4	0
2NO2	Crystal structure of the DLLRKN-containing coiled-coil domain of Huntingtin-interacting protein 1	parallel 2-stranded	2.80	P 42 21 2	A	107	1	2		102	1658	MAD		73.51	4.64		1.0000 1.0000 0.1815	0	0	45.37	26	3	126	12	41	0	12	4	7	1	5	4	3	24	45.96	19	4	5	12	0	5	2	3	0	20	31.07	10	4	0
2OVC	Crystal structure of a coiled-coil tetramerization domain from Kv7.4 channels	parallel 4-stranded	2.07	I 4	A	33	1	1		30	555	MOLECULAR REPLACEMENT	library of 300 computationally generated structures	43.25	2.17		0.7078 0.7078 1.0000	0	0.1064	63.58	23	1	222	169	171	25	169	60	57	52	61	61	47	87	63.56	27	1	58	58	9	59	25	22	11	35	63.17	25	1	8
2PNV	Crystal Structure of the leucine zipper domain of small-conductance Ca2+-activated K+ (SKCa) channel from Rattus norvegicus	parallel 3-stranded	2.10	P 63	A	43	2	2		78	1286	MOLECULAR REPLACEMENT	1C94 (11)	43.41	2.26		1.0000 1.0000 0.6334	0	0.3813	52.41	29	2	162	73	106	13	73	30	19	24	33	26	14	60	51.07	28	2	17	30	5	18	6	5	6	5	49.29	28	2	5
2Q5U	Crystal structure of IQN17	parallel 2-stranded	1.50	I 2 2 2	A	46	3	3		137	3113	MOLECULAR REPLACEMENT	1CZQ (100)	45.84	2.27	8	0.8899 1.0000 0.8669	0	0.0109	47.68	29	4	189	1	6	0	1	0	1	0	0	0	1	63	48.04	39	3	2	2	0	2	1	1	0	25	31.26	13	5	0
2Q6Q	Crystal structure of Spc42p, a critical component of spindle pole body in budding yeast	parallel 3-stranded	1.97	P 21 21 21	A	74	2	2		128	2563	MOLECULAR REPLACEMENT	2ZTA (17)	38.44	2		0.9402 1.0000 0.9682	0	0	50.32	33	3	150	17	27	0	17	9	8	0	7	4	6	42	51.32	26	4	9	12	0	9	4	5	0	35	47.8	21	5	3
2QIH	Crystal structure of 527-665 fragment of UspA1 protein from Moraxella catarrhalis	parallel 2-stranded; antiparallel 2-stranded	1.90	P 3	A	157	2	2		278	5257	MOLECULAR REPLACEMENT	1D7M (17)	53.66	2.65		1.0000 1.0000 0.8952	26.916	0.2705	52.05	49	5	69	38	40	0	38	14	12	12	8	15	15	15	51.99	50	5	11	12	0	11	4	4	3	30	51.91	35	7	6
2V71	Coiled-coil region of Nudel	parallel 2-stranded	2.24	C2	A	189	2	2		320	5267	MAD		56.50	5.65		0.9931 0.9680 1.0000	0	0	27.2	10	16	99	0	2	0	0	0	0	0	0	0	0	27	25.09	9	17	0	0	0	0	0	0	0	5	25.11	8	18	0
2W6A	X-ray structure of the dimeric git1 coiled-coil domain	parallel 3-stranded	1.40	P21	A	63	2	2		139	2596	SAD		36.90	2		0.7365 0.9177 1.0000	0	0	61.84	55	2	162	51	51	0	51	19	18	14	18	16	17	48	62.13	55	2	18	18	0	18	7	7	4	30	61.75	56	2	4
2W6B	Crystal structure of the trimeric beta-pix coiled-coil domain	parallel 3-stranded	2.80	P 63	A	56	1	1		52	914	MOLECULAR REPLACEMENT	2AB2 (12)	62.00	3.3		1.0000 1.0000 0.8344	13.3947	0.123	62.23	23	2	225	21	132	0	24	7	7	7	12	5	4	78	57.04	14	3	3	37	0	3	2	1	0	35	53.06	12	3	1
2WPQ	Salmonella enterica sada 479-519 fused to gcn4 adaptors (sadak3, in-register fusion)	parallel 3-stranded	1.85	P21	A	99	3	3		297	5416	MOLECULAR REPLACEMENT	1GCM (83)	52.00	2.6	8	0.7344 0.7526 1.0000	36.4897	0	22.35	9	13	117	0	0	0	0	0	0	0	0	0	0	24	21.8	10	11	0	0	0	0	0	0	0	10	19.9	9	10	0
2XU6	MDV1 coiled coil domain	antiparallel 2-stranded	2.70	P 41 21 2	A	72	2	2		139	2235	MAD		56.85	2.85		1.0000 1.0000 0.8007	0	0	47.3	19	5	207	46	66	0	46	24	16	6	13	21	12	69	44.98	15	6	2	7	0	2	0	2	0	25	46.76	32	3	4
2XUS	Crystal structure of the Brms1 N-terminal region	antiparallel 2-stranded	1.91	H 3 2	A	49	2	2		87	1654	MOLECULAR REPLACEMENT	2CCF (26)	37.00	1.95		0.9216 0.9216 1.0000	0	0	56.74	33	2	207	170	170	0	170	59	58	53	59	50	61	69	55.71	34	2	46	46	0	46	20	15	11	15	55.11	36	2	2
2XV5	Human lamin A coil 2b fragment	misassembled coiled-coil; antiparallel 2-stranded. Partially right-handed *	2.40	P 21 21 21	A	74	2	2		116	1950	SAD		41.00	2.1	2	0.9847 0.8826 1.0000	0	0	60.66	34	3	189	127	153	0	127	48	44	35	37	43	47	54	58.6	24	4	34	39	0	34	15	12	7	30	56.07	22	4	5
2YKT	Crystal structure of the I-BAR domain of Irsp53 (baiap2) in complex with an EHEC derived tir peptide	antiparallel 2-stranded	2.11	C 2 2 21	A	253	1	1	1	244	4007	MOLECULAR REPLACEMENT	1Y2O (98)	54.63	2.73		0.9263 1.0000 0.9701	0	0	53.81	28	7	81	2	2	0	2	1	1	0	1	1	0	18	18.8	7	10	0	0	0	0	0	0	0	20	18.33	9	7	0
2ZZO	Crystal structure of the complex between GP41 fragment N36 and fusion inhibitor C34/S138A	antiparallel 3-stranded; parallel 3-stranded	2.20	P 3 2 1	C	35	1	2	1	70	1251	MOLECULAR REPLACEMENT	1AIK (97)	47.24	2.33	1	0.8397 0.8397 1.0000	0	0	53.42	29	2	261	2	50	0	2	2	0	0	0	1	1	90	30.34	13	3	0	10	0	0	0	0	0	5	27.36	8	4	0
3A2A	The structure of the carboxyl-terminal domain of the human voltage-gated proton channel Hv1	parallel 2-stranded	2.00	P 43	A	58	4	3		164	3085	MIR		32.03	1.81		1.0000 1.0000 0.9847	0	0.4764	59.39	38	4	219	136	136	0	136	51	47	38	46	50	40	75	58.47	38	4	17	17	0	17	9	5	3	25	58.5	39	4	6
3AJW	Structure of FliJ, a soluble component of flagellar type III export apparatus	antiparallel 2-stranded	2.10	P 65 2 2	A	150	1	1		134	2681	SAD		44.31	2.21		1.0000 1.0000 0.6814	0	0	58.5	37	3	189	95	96	3	95	38	40	17	35	35	25	57	59.28	36	3	23	24	3	23	10	11	2	10	54.85	38	3	2
3AZD	Crystal structure of tropomyosin N-terminal fragment at 0.98A resolution	parallel 2-stranded	0.98	P 31	A	37	2	2		60	1319	MOLECULAR REPLACEMENT	1IHQ (100)	35.71	1.91	3	1.0000 1.0000 0.9595	0	0.1029	7.02	16	3	297	0	0	0	0	0	0	0	0	0	0	99	6.91	23	2	0	0	0	0	0	0	0	40	5.57	16	3	0
3BAS	Crystal structure of the N-terminal region of the scallop myosin rod, monoclinic (C2) form	parallel 2-stranded	2.30	C2	A	89	2	2		167	2998	MOLECULAR REPLACEMENT	1NKN (100)	52.77	2.6	3	0.5066 1.0000 0.4018	0	0	46.99	13	8	195	1	59	0	1	1	0	0	0	1	0	66	41.42	9	10	0	8	0	0	0	0	0	15	35.37	8	8	0
3CVE	Crystal Structure of the carboxy terminus of Homer1	parallel 2-stranded; antiparallel 4-stranded	1.75	P21	A	72	4	3		261	5144	MAD		40.31	2.06		1.0000 0.8386 0.8400	0	0	38.13	18	8	165	1	2	0	1	1	0	0	1	0	0	36	16.18	14	3	0	0	0	0	0	0	0	25	40.63	23	7	1
3CVF	Crystal Structure of the carboxy terminus of Homer3	parallel 2-stranded; antiparallel 2-stranded	2.90	P 65	A	79	4	14		286	4617	MOLECULAR REPLACEMENT	3CVE (41)		NA		1.0000 1.0000 0.7867	0	0.0459	38.08	9	17	204	1	2	0	0	1	0	0	1	0	0	51	28.57	8	20	0	2	0	0	0	0	0	35	27.75	8	18	0
3ETW	Crystal Structure of bacterial adhesin FadA	antiparallel 2-stranded	2.00	P 61	A	119	1	2		109	2204	MAD		73.82	4.7		0.4951 0.4951 1.0000	0	0.0792	52.39	57	2	204	130	130	3	133	53	45	32	44	43	43	63	52.18	108	1	32	32	0	32	16	10	6	40	51.52	108	1	7
3H00	Structure of the C-terminal Domain of a Putative HIV-1 gp41 Fusion Intermediate	antiparallel 2-stranded	2.20	C2	A	39	4	8		152	2797	MOLECULAR REPLACEMENT	3GWO (100)	71.97	4.39	1	0.6601 0.7466 1.0000	0	0.4373	50.88	27	5	285	2	3	0	2	1	1	0	2	0	0	105	23.23	8	10	0	0	0	0	0	0	0	25	50.75	33	4	3
3H7Z	A transition from strong right-handed to canonical left-handed supercoiling in a conserved coiled coil segment of trimeric autotransporter adhesins - the M1 mutant structure	parallel 3-stranded. Partially right-handed *	2.51	P 63	A	61	1	1		61	1005	MOLECULAR REPLACEMENT	n/a	60.84	3.14		1.0000 1.0000 0.4672	0	0.1091	37	12	2	177	0	28	0	0	0	0	0	0	0	0	60	NA	NA	NA	0	0	0	0	0	0	0	25	37.93	10	3	0
3HFE	A trimeric form of the Kv7.1 A domain Tail	parallel 3-stranded	1.70	C2	A	31	3	2		80	1489	SAD		33.17	1.84		1.0000 0.5233 0.7253	0	-0.0444	21.97	10	4	243	0	0	0	0	0	0	0	0	0	0	81	21.66	9	4	0	0	0	0	0	0	0	10	21.93	8	3	0
3HRN	crystal structure of a C-terminal coiled coil domain of Transient receptor potential (TRP) channel subfamily P member 2 (TRPP2, polycystic kidney disease 2)	parallel 3-stranded	1.90	H 3 2	A	64	1	1		68	1421	MOLECULAR REPLACEMENT	1ZIJ (18)	50.74	2.5		1.0000 1.0000 0.6873	0	0	53.26	58	1	165	35	48	0	35	15	13	7	9	13	13	48	53.03	30	2	8	15	0	8	2	3	3	10	52.45	61	1	1
3K29	Structure of a putative YscO homolog CT670 from Chlamydia trachomatis	antiparallel 2-stranded	2.00	C2	A	169	1	1		167	2993	MAD		47.75	2.35		0.7412 0.8542 1.0000	0	0	57.34	77	2	168	20	20	0	20	12	6	2	12	4	4	45	56.6	74	2	6	9	0	6	6	0	0	25	56.21	73	2	2
3K9A	Crystal Structure of HIV gp41 with MPER	antiparallel 3-stranded; parallel 3-stranded	2.10	P 63 2 2	A	108	1	1		82	1347	MOLECULAR REPLACEMENT + SAD	1AIK (72)	45.37	2.25	1	0.7926 0.7926 1.0000	0	0	65.87	38	2	126	46	50	0	46	16	17	13	12	18	16	30	65.21	37	2	8	8	0	8	3	2	3	10	64.94	37	2	1
3LJM	Structure of de novo designed apo peptide coil SER L9C	parallel 3-stranded	1.36	C2	A	31	3	3		104	1703	MOLECULAR REPLACEMENT	3H5F (95)	45.55	2.26		1.0000 0.8509 0.8639	0	0	53.29	28	3	93	89	89	0	89	30	31	28	72	17	0	75	53.43	29	3	69	69	0	69	24	24	21	5	48.83	30	3	3
3M91	Crystal structure of the prokaryotic ubiquitin-like protein (Pup) complexed with the amino terminal coiled coil of the Mycobacterium tuberculosis proteasomal ATPase Mpa	parallel 2-stranded	1.80	P21	A	51	2	4	2	152	2636	MOLECULAR REPLACEMENT	3M9B (100)	54.74	2.72		0.5809 1.0000 0.5651	0	0.4628	59.74	22	6	96	1	3	0	1	0	1	0	1	0	0	72	59.73	27	5	5	7	0	5	5	0	0	35	22.48	9	8	0
3MQC	Crystal Structure of Ectodomain of BST-2/Tetherin/CD317 (P21)	parallel 2-stranded; antiparallel 4-stranded	2.80	P21	A	121	4	4		400	6193	MOLECULAR REPLACEMENT	3MQ7 (96)	46.99	2.32		0.6450 0.6569 1.0000	18.8468	0.0248	38.33	10	13	102	0	14	0	0	0	0	0	0	0	0	24	37.89	9	16	0	4	0	0	0	0	0	25	36.74	9	10	0
3NI0	Crystal Structure of Mouse BST-2/Tetherin Ectodomain	parallel 2-stranded	1.60	I 21 21 21	A	99	2	2		182	3600	MOLECULAR REPLACEMENT	1D7M (13)	41.28	2.09		0.8100 1.0000 0.6194	0	0	54.95	80	2	216	123	123	0	123	43	47	33	37	43	43	72	54.93	82	2	28	28	0	28	12	10	6	40	53.95	81	2	7
3OKQ	Crystal structure of a core domain of yeast actin nucleation cofactor Bud6	antiparallel 3-stranded	2.04	C 2 2 21	A	141	1	1		125	2424	MOLECULAR REPLACEMENT	3ONX (100)	59.45	3.03		1.0000 0.5594 0.6232	0	-0.0149	62.05	126	1	141	51	52	0	51	20	18	13	18	19	14	42	61.63	126	1	11	11	0	11	5	5	1	25	61.91	126	1	4
3P7K	GP41 peptide	parallel 3-stranded	2.30	P 63 2 2	A	45	1	1		45	798	MOLECULAR REPLACEMENT	n/a	66.04	3.62	1	1.0000 1.0000 0.8428	14.6234		55.57	43	1	180	89	133	0	89	36	28	25	27	34	28	63	52.91	42	1	9	33	0	9	4	4	1	10	32.86	8	4	0
3PP5	High-resolution structure of the trimeric Scar/WAVE complex precursor Brk1	parallel 3-stranded	1.50	P 63	A	73	1	1		71	1477	SAD		59.43	3.03		1.0000 1.0000 0.8898	0	0.1243	54.82	32	2	204	123	123	0	123	47	44	32	44	44	35	72	53.97	32	2	30	30	0	30	14	8	8	5	53.81	30	2	8
3Q8T	Crystal structure of the coiled coil domain of Beclin 1, an essential autophagy protein	antiparallel 2-stranded	1.90	C2	A	96	2	2		189	3996	MIR		56.23	2.81		1.0000 0.7889 0.7933	0	0	24.73	9	12	156	0	0	0	0	0	0	0	0	0	0	39	60.94	92	2	8	10	0	8	2	2	4	20	60.73	93	2	6
3QH9	Human Liprin-beta2 Coiled-Coil	parallel 2-stranded	2.01	C 2 2 21	A	81	1	1		71	1301	MOLECULAR REPLACEMENT	n/a	42.80	2.15		0.8408 0.9730 1.0000	0	0	62.89	29	2	162	108	119	6	108	42	34	32	31	36	41	48	62.28	64	1	22	32	3	22	9	9	4	30	61.39	27	2	7
3RA3	Crystal structure of a section of a de novo design gigaDalton protein fibre	parallel 2-stranded	2.31	P 32	A	28	2	5	2	104	1848	SAD		58.94	3	4	1.0000 1.0000 0.7680	0	0.1481	48.9	24	4	129	115	115	101	116	38	38	39	58	51	6	72	47.62	23	4	58	58	45	58	20	20	18	15	47.01	20	5	5
3S0R	Crystal Structure of De novo Designed helical assembly protein	antiparallel 4-stranded	2.45	I 41	A	30	2	3		60	954	MOLECULAR REPLACEMENT	30-RESIDUE POLYALANINE ALPHA HELIX (assume ideal, doesn't say)	67.55	3.79		0.8292 0.8292 1.0000	0	0.4707	68.5	31	2	129	115	115	108	115	39	37	39	64	48	3	78	67.67	30	2	68	69	60	68	22	22	24	40	64.55	27	2	8
3S4R	Crystal structure of vimentin coil1A/1B fragment with a stabilizing mutation	parallel 2-stranded	2.45	H 3 2	A	93	4	3		179	3062	MAD			3.49		1.0000 1.0000 0.3017	0	0	30.28	9	9	189	0	0	0	0	0	0	0	0	0	0	69	31.64	10	10	0	1	0	0	0	0	0	5	29.9	10	10	0
3S9G	Structure of human Hexim1 (delta stammer) coiled coil domain	parallel 2-stranded	2.10	I 4	A	104	2	2		158	2774	SAD		46.34	2.29		1.0000 1.0000 0.9465	0	0.0629	45.11	42	3	126	10	10	0	10	5	5	0	2	4	4	27	20.77	8	9	0	0	0	0	0	0	0	30	29.88	13	8	1
3SWF	CNGA1 621-690 containing CLZ domain	parallel 3-stranded	2.14	P 21 21 21	A	74	3	4		165	3188	MOLECULAR REPLACEMENT	3L36 (9)	55.86	2.79	12	0.9092 1.0000 0.7367	16.0948	0	57.99	54	3	153	63	63	0	63	31	24	8	12	25	26	45	57.91	55	3	5	5	0	5	5	0	0	20	57.9	55	3	4
3SWK	Crystal structure of vimentin coil1B fragment	parallel 2-stranded	1.70	P21	A	86	2	2		171	3622	SAD		43.62	2.18		0.5319 0.6552 1.0000	0	0	50.1	77	2	171	12	13	0	12	8	4	0	9	3	0	48	49.69	50	3	4	4	0	4	3	1	0	25	50.13	78	2	4
3SWY	CNGA3 626-672 containing CLZ domain	parallel 3-stranded	1.90	P21	A	46	3	3		138	2540	MOLECULAR REPLACEMENT	1ZVB (32)	39.59	2.04	12	0.7216 0.7920 1.0000	0	0	55.23	38	3	180	27	35	0	27	19	2	6	7	10	10	63	56.19	38	3	8	8	0	8	4	4	0	20	54.29	37	3	1
3T97	Molecular Architecture of the Transport Channel of the Nuclear Pore Complex: Nup62/Nup54	parallel 3-stranded	2.80	P 21 21 21	A	64	2	3	1	168	2941	SAD		40.98	2.08		0.9715 1.0000 0.5780	0	0	39.47	10	7	180	0	27	0	0	0	0	0	0	0	0	60	38.23	8	8	0	6	0	0	0	0	0	35	44.6	10	9	0
3TRT	Crystal structure of stabilised vimentin coil2 fragment	parallel 2-stranded	2.30	I 2 2 2	A	77	2	2		148	2463	MAD		50.47	2.48		1.0000 0.6216 0.4808	0	0	29.71	10	6	207	0	5	0	0	0	0	0	0	0	0	75	30.8	11	6	0	17	0	0	0	0	0	10	32.76	9	8	0
3TWE	Crystal Structure of the de novo designed peptide alpha4H	antiparallel 4-stranded	1.36	I 41	A	27	2	2		51	1038	MOLECULAR REPLACEMENT	2CCF (19)	35.17	1.9		0.7956 0.7956 1.0000	0	0.0875	56.97	23	2	180	180	180	62	180	60	60	60	69	69	42	69	56.96	24	2	67	67	23	67	23	22	22	30	56.22	23	2	8
3TYY	Crystal Structure of Human Lamin-B1 Coil 2 Segment	parallel 2-stranded	2.40	P 32 2 1	A	95	2	2		148	2502	MOLECULAR REPLACEMENT	1X8Y (60)	54.11	2.68	2	0.8521 0.8521 1.0000	0	0.0324	55.01	43	3	204	2	23	0	2	2	0	0	2	0	0	33	53.63	42	3	4	7	0	4	1	2	1	25	55.56	66	2	5
3U1A	N-terminal 81-aa fragment of smooth muscle tropomyosin alpha	parallel 2-stranded	2.00	P 21 21 21	A	84	4	4		334	5960	SAD		49.71	2.45	7	1.0000 0.5326 0.4047	0	0	58.29	51	6	153	1	1	0	1	0	1	0	1	0	0	30	23.44	9	18	0	0	0	0	0	0	0	30	22.98	9	15	0
3U1C	Anti-parallel dimer of N-terminal 98-aa fragment of smooth muscle tropomyosin alpha	antiparallel 2-stranded	1.80	P 43 21 2	A	101	2	2		210	3754	SAD		51.26	2.52	7	1.0000 1.0000 0.5528	0	0.0676	29.26	13	8	138	4	4	0	5	3	1	0	3	1	0	33	25.27	17	4	1	1	0	1	1	0	0	15	19.07	12	5	0
3V86	Computational Design of a Protein Crystal	parallel 3-stranded	2.91	P 3 2 1	A	27	1	1		27	453	MOLECULAR REPLACEMENT	1COI (33)	46.51	2.3		1.0000 1.0000 0.6663	16.6727	0.4675	48.62	15	1	177	0	42	0	2	0	0	0	0	0	0	69	47.68	10	1	0	15	2	0	0	0	0	25	NA	NA	NA	0
3VGY	Structure of HIV-1 gp41 NHR/fusion inhibitor complex P321	antiparallel 3-stranded; parallel 3-stranded	2.03	P 3 2 1	C	58	1	1	1	81	1410	MOLECULAR REPLACEMENT	3F4Y (95)	38.54	2	1	1.0000 1.0000 0.7701	0	0.0381	61.75	33	2	222	98	115	0	98	38	31	29	37	37	24	81	61.83	32	2	30	41	0	30	12	10	8	5	60.88	31	2	1
3VIR	Crystal strcture of Swi5 from fission yeast	antiparallel 2-stranded	2.70	C2	A	85	4	7		251	4072	MIR		70.74	4.2		0.6926 1.0000 0.5743	0	0	28.99	9	8	168	0	11	0	0	0	0	0	0	0	0	54	29.43	8	10	0	1	0	0	0	0	0	35	27.27	7	13	0
3VP9	Crystal structure of the N-terminal domain of the yeast general corepressor Tup1p mutant	parallel 2-stranded; antiparallel 2-stranded	1.80	C2	A	92	2	2		147	3050	SAD		54.66	2.71		0.5190 0.5378 1.0000	0	0	43.28	22	4	171	60	60	32	60	20	26	14	19	24	17	63	41.15	26	3	9	9	1	9	4	3	2	30	40	20	4	2
4DZK	A de novo designed Coiled Coil CC-Tri-N13	parallel 3-stranded	1.79	P 3 2 1	A	32	1	1		29	504	MOLECULAR REPLACEMENT	1BB1 (63)	54.64	2.71	4	1.0000 1.0000 0.7651	16.3869	0.4183	24.88	6	3	183	0	0	1	0	0	0	0	0	0	0	84	29.15	12	2	1	2	0	1	1	0	0	25	NA	NA	NA	0
4DZN	A de novo designed Coiled Coil CC-pIL	parallel 3-stranded	1.59	P 21 21 21	A	33	3	3		93	1711	MOLECULAR REPLACEMENT	4DZM (97)	39.12	2.02	4	0.8434 1.0000 0.7997	0	0	55.27	49	2	126	119	119	9	119	41	40	38	77	42	0	84	55.4	49	2	77	77	7	77	27	27	23	40	54.76	48	2	7
4E61	Crystal structure of the EB1-like motif of Bim1p	parallel 2-stranded	2.45	P21	A	106	2	2		175	2764	SAD		51.42	2.53		0.9277 0.9966 1.0000	0	0.0452	45.48	14	8	75	3	13	0	3	2	0	1	1	1	1	15	35.24	9	9	0	3	0	0	0	0	0	15	41.79	12	9	1
NOTES
1	* Indicates descriptions supplemented by manual inspection
2	The number of chains searched for by MrBUMP
3	As calculated by CCP4 rwcontents
4	Numbers indicate groups of targets whose sequences are similar, at least in part (see Methods text)
5	Anistropy eigenvalue ratios for the target data calculated using Sfcheck from the CCP4 suite
6	Strength of the secondary pseudo-translation peak as a percentage of primary peak in target experimental data as calculated using Sfcheck
7	Twinning fraction in target experimental data as given by Sfcheck
8	SHELXE CC >= 25 and Average chain length >= 10
9	Rfree <= 0.45 for refmac refinement of PHASER MR result
10	Rfree <= 0.45 of BUCCANEER or ARPWARP build of the SHELXE trace
[truncated: 3 more columns]
